# Supplementary material for: Dissection of the Genetic Basis of Resistance to Stem Rot in Cultivated Peanuts (Arachis hypogaea L.) through Genome-Wide Association Study
Source: Genes (Basel). 2023 Jul 14;14(7):1447. doi: 10.3390/genes14071447 (PMC10378806; doi:10.3390/genes14071447)
Supplement: Supplementary file 1 [file genes-14-01447-s001.zip]

Archive with 8 entries (8 files):
- Fig S1 Mahattan plots produced by GLM and MLM models across three enviroments.pdf
- Table S1 Phenotypic data of the 202 peanut accessions used in this study-1-29.xlsx
- Table S2 Pearson correlation analysis of disease index of stem rot for the 202 accessions in three environments..xlsx
- Table S3 ANOVA analysis of disease index in three envrioments.xlsx
- Table S4 The resistant and susceptible accessions identified in this study.xlsx
- Table S5 Summary of significant SNPs contribute to phenotype variation.xlsx
- Table S6 Putative candidate genes associated with stem rot resistance in peanut..xlsx
- Table S7 A summary of genomic region associated with peanut stem rot.xlsx
