# Supplementary material for: Dissection of the Genetic Basis of Resistance to Stem Rot in Cultivated Peanuts (Arachis hypogaea L.) through Genome-Wide Association Study
Source: Genes (Basel). 2023 Jul 14;14(7):1447. doi: 10.3390/genes14071447 (PMC10378806; doi:10.3390/genes14071447)
Supplement: Supplementary file 1 [file genes-14-01447-s001.zip › Table S1 Phenotypic data of the 202 peanut accessions used in this study-1-29.xlsx]

## Sheet: Sheet1
Table S1 Peanut accessions and disease index and Q-value in three enviroments used in this study
Accession	Name	Subspecies	Origin	2019-A-DI	2021-A-DI	2021-B-DI	Mean
20CE001	Nanyin05	subsp. fastigiata	ICRISAT	73.75	70.24	86.67	76.8867
20CE002	Icgs0051	subsp. hypogaea	ICRISAT	61.89	51.07	59.31	57.4233
20CE003	Mentecos	subsp. fastigiata	ICRISAT	37.66	40.07	57.44	45.0567
20CE004	93510026	subsp. fastigiata	Hubei	54.86	53.87	53.33	54.02
20CE005	Ganh2887	subsp. fastigiata	Jiangxi	71.03	46.97	46.14	54.7133
20CE006	Sihongda	subsp. hypogaea	Anhui	74.16	71.79	83.31	76.42
20CE007	Icg86743	subsp. hypogaea	ICRISAT	46.65	92.96	72.59	70.7333
20CE009	Xiangshd	subsp. fastigiata	Zhejiang	49.17	60.64	69.86	59.89
20CE010	Zhshhonp	subsp. fastigiata	Hubei	43.56	45.77	58.42	49.25
20CE011	Beiliujw	subsp. fastigiata	Guangxi	54.4	63.19	79.65	65.7467
20CE012	Funinduo	subsp. fastigiata	Hebei	54.38	49.98	53.52	52.6267
20CE013	Mojxlhon	subsp. fastigiata	Yunnan	43.06	61.81	61.19	55.3533
20CE014	Icg02976	subsp. fastigiata	ICRISAT	42.05	58.03	35.2	45.0933
20CE015	Zy00680b	subsp. hypogaea	ICRISAT	38.27	74.46	56.71	56.48
20CE016	Zy083013	subsp. fastigiata	Henan	49.77	69.75	52.1	57.2067
20CE017	Luza0004	subsp. hypogaea	Shandong	54.17	64.81	82.41	67.13
20CE018	Icg06330	subsp. fastigiata	ICRISAT	62.93	85.53	82.64	77.0333
20CE019	Weihaidn	subsp. hypogaea	Shandong	63.89	59.03	61.71	61.5433
20CE020	Icgv86745	subsp. fastigiata	ICRISAT	62.79	47.97	71.97	60.91
20CE021	Laixixbl	subsp. fastigiata	Shandong	40.06	33.02	49.65	40.91
20CE022	Woyangzh	subsp. fastigiata	Anhui	54.12	39.06	70.24	54.4733
20CE023	Qongshdn	subsp. fastigiata	Hainan	61.36	62.5	71.15	65.0033
20CE024	Lixfushu	subsp. fastigiata	Hebei	48.41	50.75	65.74	54.9667
20CE025	Baish203	subsp. fastigiata	Guangdong	47.53	42.04	65.2	51.59
20CE026	Yunxian0	subsp. fastigiata	Yunnan	83.75	43.08	58.42	61.75
20CE027	Qianxixi	subsp. fastigiata	Guizhou	47.82	52.1	61.57	53.83
20CE028	Anshxiao	subsp. fastigiata	Liaoning	33.33	45.34	55.45	44.7067
20CE029	Pronto03	subsp. fastigiata	USA	45.75	80.98	57.88	61.5367
20CE030	Icg06326	subsp. fastigiata	ICRISAT	32.79	33.77	58.4	41.6533
20CE031	Yinyou05	subsp. fastigiata	Guangxi	67.99	80.56	76.19	74.9133
20CE032	Z6804tu6	subsp. hypogaea	Jiangsu	80.3	83.33	90.35	84.66
20CE033	Z8818017	subsp. fastigiata	Hubei	49.47	84.38	82	71.95
20CE034	95510025	subsp. fastigiata	Hubei	45.8	51.8	73.89	57.1633
20CE035	Zaohuash	subsp. fastigiata	Guangdong	33.55	39.64	76.22	49.8033
20CE036	Waliyart	subsp. hypogaea	African	28.69	44	44.95	39.2133
20CE037	Zhongh16	subsp. hypogaea	Hubei	44.06	51.56	43.14	46.2533
20CE038	Icg94379	subsp. fastigiata	ICRISAT	36.3	44.3	40.71	40.4367
20CE040	Puhua028	subsp. hypogaea	Henan	60.26	59.09	55.19	58.18
20CE041	Tianfu22	subsp. hypogaea	Sichuan	52.44	39.11	50.42	47.3233
20CE042	Huayu023	subsp. hypogaea	Shandong	51.67	56.25	60.75	56.2233
20CE043	Zhongh08	subsp. hypogaea	Hubei	44.55	49.47	75.47	56.4967
20CE044	Icg02224	subsp. fastigiata	ICRISAT	52.21	57.08	81.01	63.4333
20CE045	Robut331	subsp. fastigiata	ICRISAT	43.32	47.99	51.3	47.5367
20CE046	Kangq044	subsp. hypogaea	Shandong	34.13	46.67	76.81	52.5367
20CE047	Icg00070	subsp. fastigiata	ICRISAT	54.76	39.78	70.41	54.9833
20CE048	Zy000j11	subsp. fastigiata	ICRISAT	48.46	69.07	71.57	63.0333
20CE050	Yuh09327	subsp. hypogaea	Henan	56.25	49.34	51.96	52.5167
20CE051	Kainon36	subsp. hypogaea	Henan	38.1	48.69	69.29	52.0267
20CE052	Shdhua20	subsp. hypogaea	Shandong	NE	45.14	60.82	52.98
20CE053	Qinghua6	subsp. fastigiata	Shandong	36.67	50.57	52.26	46.5
20CE054	Weihua06	subsp. hypogaea	Shandong	41.92	53.1	59.82	51.6133
20CE055	Jihua04h	subsp. hypogaea	Hebei	40.43	43.91	65.6	49.98
20CE056	Yuan9847	subsp. fastigiata	Henan	37.78	46.17	69.37	51.1067
20CE057	Luhua019	subsp. hypogaea	Shandong	38.43	44.3	70.67	51.1333
20CE058	Zhongh06	subsp. fastigiata	Hubei	43.22	74.78	83.7	67.2333
20CE059	Zy0zao18	subsp. hypogaea	Hubei	53.21	54.51	50.42	52.7133
20CE060	Yuan9102	subsp. fastigiata	Henan	45.92	46.91	38.89	43.9067
20CE061	Yueyo200	subsp. fastigiata	Guangdong	59.03	36.28	40.03	45.1133
20CE062	Xkangqin	subsp. fastigiata	Hubei	67.14	49.93	76.94	64.67
20CE063	Zhongh02	subsp. fastigiata	Hubei	39.31	40.14	45.76	41.7367
20CE064	Zhong212	subsp. fastigiata	Hubei	27.31	34.02	46.14	35.8233
20CE065	Tshpearl	subsp. fastigiata	Guangdong	31.44	50.25	72.96	51.55
20CE066	Zy0chico	subsp. fastigiata	ICRISAT	36.08	56.41	62.95	51.8133
20CE067	Ehua0005	subsp. fastigiata	Hubei	47.69	44.15	74.67	55.5033
20CE068	Zhongxch	subsp. hypogaea	Fujian	34.4	43.32	49.32	42.3467
20CE069	Taishslr	subsp. fastigiata	Guangdong	57.15	38.87	60.18	52.0667
20CE070	Zy091074	subsp. fastigiata	Hubei	30.3	40.74	55.78	42.2733
20CE071	89015048	subsp. fastigiata	Hubei	45.56	39.97	47.8	44.4433
20CE072	Goulezho	subsp. hypogaea	Fujian	27.03	36.21	42.09	35.11
20CE073	Qingmiao	subsp. hypogaea	Guangxi	41.6	30.2	55.65	42.4833
20CE074	Dayebtzi	subsp. hypogaea	Jiangxi	54.32	43.33	79.74	59.13
20CE075	Luoaowan	subsp. hypogaea	Jiangxi	52.37	47.16	68.68	56.07
20CE076	Wuchglao	subsp. hypogaea	Guangxi	NE	44.12	60.6	52.36
20CE077	Shitangd	subsp. hypogaea	Zhejiang	43.24	48.5	62.2	51.3133
20CE079	Qidongda	subsp. hypogaea	Hunan	43.07	54.76	69.29	55.7067
20CE080	Nannsjdo	subsp. hypogaea	Guangxi	45.56	56.01	71.12	57.5633
20CE081	Lingumak	subsp. hypogaea	Guangxi	68.19	35.93	51.07	51.73
20CE082	Bobaidhs	subsp. hypogaea	Guangxi	50.48	31.06	55.31	45.6167
20CE083	Mashguli	subsp. hypogaea	Guangxi	29.86	44.71	63.28	45.95
20CE084	Shxxhmao	subsp. hypogaea	Zhejiang	49	45.97	66.58	53.85
20CE085	Bobaisyd	subsp. hypogaea	Guangxi	41.99	34.26	36.23	37.4933
20CE086	Icg07243	subsp. hypogaea	ICRISAT	58.19	51.94	46.75	52.2933
20CE088	Icg00118	subsp. hypogaea	ICRISAT	38.84	66.48	69.11	58.1433
20CE089	Icg14106	subsp. fastigiata	ICRISAT	45.39	64.63	68.27	59.43
20CE090	Icg09842	subsp. fastigiata	ICRISAT	60.13	45.33	62.9	56.12
20CE091	Xiaoribn	subsp. hypogaea	Shandong	41.01	41.27	58.26	46.8467
20CE092	Zhany082	subsp. fastigiata	Guangdong	41.25	54.9	39.9	45.35
20CE093	Zhany075	subsp. fastigiata	Guangdong	45.77	42.96	59.51	49.4133
20CE094	Qianhua4	subsp. fastigiata	Guizhou	62.18	41.41	67.65	57.08
20CE095	Heyou011	subsp. fastigiata	Guangxi	41.25	59.66	71.37	57.4267
20CE096	Yueyou95	subsp. fastigiata	Guangdong	48.33	47.78	69.44	55.1833
20CE097	Huayu020	subsp. hypogaea	Shandong	36.99	43.47	65.8	48.7533
20CE098	Huayu025	subsp. hypogaea	Shandong	38.71	41.45	68.77	49.6433
20CE099	Huayu018	subsp. hypogaea	Shandong	37.21	43.87	82.64	54.5733
20CE100	Xh2008hn	subsp. hypogaea	Hunan	43.72	46.96	60.23	50.3033
20CE101	Quanh006	subsp. fastigiata	Fujian	41.19	40.38	45.38	42.3167
20CE102	Guihua19	subsp. fastigiata	Guangxi	36.46	33.47	52.93	40.9533
20CE103	Minhua08	subsp. fastigiata	Fujian	39.35	36.79	41.63	39.2567
20CE104	Quanh007	subsp. fastigiata	Fujian	36.81	34.03	43.97	38.27
20CE105	Taihua02	subsp. fastigiata	Shandong	45.09	40.85	41.87	42.6033
20CE106	Shanh007	subsp. hypogaea	Shandong	51.26	50.66	70.42	57.4467
20CE107	Huayu019	subsp. hypogaea	Shandong	38.54	47.06	59.79	48.4633
20CE108	Tianfu18	subsp. hypogaea	Sichuan	46.76	56.32	82.42	61.8333
20CE109	Luhua011	subsp. hypogaea	Shandong	55.59	51.82	73.87	60.4267
20CE110	Fenghua1	subsp. hypogaea	Shandong	47.53	50.08	66.66	54.7567
20CE111	Jinhua03	subsp. hypogaea	Shanxi	35.29	52.28	52.61	46.7267
20CE112	Kainon37	subsp. hypogaea	Henan	43.33	59.87	61.85	55.0167
20CE113	Jinh014l	subsp. fastigiata	Liaoning	45.49	53.01	54.86	51.12
20CE114	Yuhua007	subsp. hypogaea	Henan	55.49	42.47	69.81	55.9233
20CE115	Luhua012	subsp. fastigiata	Shandong	27.5	63.04	56.1	48.88
20CE116	Fuhua06f	subsp. fastigiata	Fujian	33.24	49.11	55.89	46.08
20CE117	Shanxino	subsp. hypogaea	Shanxi	54.44	51.74	53.91	53.3633
20CE118	Xiangh02	subsp. fastigiata	Hunan	57.32	45.99	62.44	55.25
20CE119	Puhua03f	subsp. fastigiata	Fujian	52.5	48.58	67.24	56.1067
20CE120	Changh01	subsp. fastigiata	Jiangxi	46.02	61.1	79.18	62.1
20CE121	Qinghua7	subsp. hypogaea	Shandong	39.24	43.16	61.09	47.83
20CE122	Jinhua02	subsp. hypogaea	Shanxi	34.03	61.54	62.51	52.6933
20CE123	Gzhpearl	subsp. fastigiata	Guizhou	31.3	54.76	84.29	56.7833
20CE124	Shdhua28	subsp. fastigiata	Shandong	42.5	45.46	55.15	47.7033
20CE125	Weihua08	subsp. hypogaea	Shandong	34.93	63.71	75.9	58.18
20CE126	Jiyou04j	subsp. hypogaea	Hebei	51.81	50.05	73.13	58.33
20CE127	Kangq008	subsp. hypogaea	Shandong	48.05	35.62	47.97	43.88
20CE128	Taihua04	subsp. hypogaea	Shandong	59.26	39.56	62.47	53.7633
20CE129	Kangq036	subsp. hypogaea	Shandong	50.26	35.69	56.52	47.49
20CE130	Luhua014	subsp. hypogaea	Shandong	49.25	38.73	51.17	46.3833
20CE131	Quanh009	subsp. fastigiata	Fujian	45.01	37.78	37.84	40.21
20CE132	Huayu022	subsp. hypogaea	Shandong	39.76	43.73	47.22	43.57
20CE133	Heihua01	subsp. hypogaea	Hubei	59.03	97.34	94.29	83.5533
20CE134	Taihua08	subsp. hypogaea	Shandong	55.77	39.28	59.65	51.5667
20CE135	Shanh011	subsp. hypogaea	Shandong	47.16	49.26	50.1	48.84
20CE136	Yunhsh03	subsp. fastigiata	Yunnan	34.43	43.48	53.45	43.7867
20CE137	Zhuhua02	subsp. fastigiata	Henan	61.86	43.25	51.3	52.1367
20CE138	Huayu17	subsp. hypogaea	Shandong	39.31	44.65	68.93	50.9633
20CE139	Yuh09719	subsp. hypogaea	Henan	38.26	31	50.78	40.0133
20CE140	Shandonz	subsp. hypogaea	Shandong	33.02	53.79	71.74	52.85
20CE141	Mayangxz	subsp. fastigiata	Hunan	52.03	28.71	66.47	49.07
20CE142	Guih0836	subsp. fastigiata	Guangxi	41.62	29.76	40.99	37.4567
20CE143	Zhongh14	subsp. fastigiata	Hubei	39.35	35.63	51.69	42.2233
20CE144	Zhongh05	subsp. hypogaea	Hubei	32.18	44.43	78.59	51.7333
20CE145	Yueyou79	subsp. fastigiata	Guangdong	53.84	49.64	50.88	51.4533
20CE146	Yueyo223	subsp. fastigiata	Guangdong	36.93	39.26	49.52	41.9033
20CE147	Shany523	subsp. fastigiata	Guangdong	53.69	50.08	62.41	55.3933
20CE149	Tianfu03	subsp. hypogaea	Sichuan	34.91	41.67	55.45	44.01
20CE150	Dihao002	subsp. fastigiata	Henan	38.33	53.13	44.81	45.4233
20CE151	Huaxuan5	subsp. fastigiata	Shandong	39.72	55.05	71.94	55.57
20CE152	Quanh551	subsp. fastigiata	Fujian	33.89	40.66	63.59	46.0467
20CE153	Xgheihsh	subsp. fastigiata	Hubei	66.24	66.37	66.45	66.3533
20CE154	Heyou012	subsp. fastigiata	Guangxi	41.43	55.52	56.66	51.2033
20CE155	Baohua02	subsp. fastigiata	Hunan	30.58	55.86	45.53	43.99
20CE156	Hongdou0	subsp. fastigiata	Shandong	48.84	67.03	50	55.29
20CE157	X0baisha	subsp. fastigiata	Guangdong	43.81	58.17	57.44	53.14
20CE158	Daheihsh	subsp. hypogaea	Hubei	46.15	73.66	78.85	66.22
20CE159	Tuanfxhl	subsp. fastigiata	Hubei	34.14	64.99	52.89	50.6733
20CE160	Rihua001	subsp. hypogaea	Shandong	54.32	72.14	48.44	58.3
20CE161	Guizhred	subsp. fastigiata	Guizhou	51.21	41.03	48.56	46.9333
20CE162	Zhongh04	subsp. fastigiata	Hubei	32.12	48.41	54.87	45.1333
20CE163	Tang8252	subsp. hypogaea	Hebei	46.55	66.07	60.32	57.6467
20CE164	Guizhben	subsp. fastigiata	Guizhou	75.89	50	48.15	58.0133
20CE165	Naichu09	subsp. hypogaea	ICRISAT	41.94	63.75	55.53	53.74
20CE166	Shany027	subsp. fastigiata	Guangdong	54.7	34.34	42.71	43.9167
20CE167	Tanghua9	subsp. hypogaea	Hebei	52.98	63.38	73.33	63.23
20CE168	Guizhhon	subsp. fastigiata	Guizhou	56.69	52.75	66.84	58.76
20CE169	Zy00s20a	subsp. fastigiata	USA	46.79	69.25	67.42	61.1533
20CE170	14511855	subsp. hypogaea	Hubei	35.23	63.38	36.24	44.95
20CE171	Zhongh9	subsp. hypogaea	Hubei	83.24	94.64	81.5	86.46
20CE172	W1h132sw	subsp. hypogaea	Hubei	49.25	36.52	38.94	41.57
20CE173	Yueyou20	subsp. fastigiata	Guangdong	58.77	61.36	56.81	58.98
20CE174	Duolih01	subsp. fastigiata	Luwangda	53.53	69.09	36.21	52.9433
20CE175	Bsha1016	subsp. fastigiata	Guangdong	32.92	44.17	43.02	40.0367
20CE176	Z0850806	subsp. hypogaea	Hubei	56.25	66.82	65	62.69
20CE177	Liuzhou9	subsp. fastigiata	Guangxi	41.18	55.19	65.38	53.9167
20CE179	Jinh089f	subsp. fastigiata	Fujian	44.43	60.68	43.21	49.44
20CE180	Xiangh55	subsp. fastigiata	Hunan	43.57	65.74	37.94	49.0833
20CE182	Lonxiwan	subsp. hypogaea	Fujian	52.08	73.12	52.48	59.2267
20CE183	Fanguido	subsp. hypogaea	Guangxi	68.18	50.89	47.88	55.65
20CE184	Gang4048	subsp. hypogaea	Hubei	82.8	85.02	84.22	84.0133
20CE185	Zy316018	subsp. fastigiata	USA	68.44	87.17	68	74.5367
20CE186	Icg07373	subsp. fastigiata	ICRISAT	56.94	73.76	34.26	54.9867
20CE187	Icg07969	subsp. fastigiata	ICRISAT	75.56	75.09	73.42	74.69
20CE188	Icg05827	subsp. fastigiata	ICRISAT	81.03	70.83	61.82	71.2267
20CE189	Icg10890	subsp. fastigiata	ICRISAT	75.69	67.23	72.7	71.8733
20CE190	Icg12682	subsp. fastigiata	ICRISAT	56.55	87.71	68	70.7533
20CE191	Icg05286	subsp. hypogaea	ICRISAT	61.44	75.8	68.79	68.6767
20CE192	Icg00297	subsp. hypogaea	ICRISAT	64.55	63.08	72.49	66.7067
20CE193	Naichu01	subsp. hypogaea	ICRISAT	66.06	47.03	54.94	56.01
20CE194	Naichu03	subsp. hypogaea	ICRISAT	57.59	57.87	76.78	64.08
20CE195	Naichu04	subsp. hypogaea	ICRISAT	40.31	54.25	61.78	52.1133
20CE196	Naichu06	subsp. fastigiata	ICRISAT	44.13	67.81	69.69	60.5433
20CE197	Naichu08	subsp. hypogaea	ICRISAT	46.45	40.24	45.89	44.1933
20CE198	Naichu10	subsp. hypogaea	ICRISAT	56.47	53.08	63.17	57.5733
20CE199	Yuey1701	subsp. fastigiata	Guangdong	56.25	52.92	54.63	54.6
20CE200	Yuey1706	subsp. fastigiata	Guangdong	37.78	35.84	55.29	42.97
20CE201	Yuey1707	subsp. fastigiata	Guangdong	45.6	37.09	48.11	43.6
20CE202	Yuey1713	subsp. fastigiata	Guangdong	59.02	40.96	57.79	52.59
20CE203	Yueyou45	subsp. fastigiata	Guangdong	29.36	45.26	47.65	40.7567
20CE204	Yueh0222	subsp. fastigiata	Guangdong	39.72	53.08	42.81	45.2033
20CE205	Hanghua2	subsp. fastigiata	Guangdong	40.83	41.46	40.44	40.91
20CE218	Huayu033	subsp. hypogaea	Shandong	73.92	64.27	38.68	58.9567
20CE229	Zhongh15	subsp. hypogaea	Hubei	57.34	51.92	45	51.42
20CE249	Zhongh21	subsp. hypogaea	Hubei	75.94	67.29	70.18	71.1367
20CE296	Zhong413	subsp. hypogaea	Hubei	71.19	68.94	50	63.3767
20CE298	Zhong215	subsp. hypogaea	Hubei	47.09	62.32	45.76	51.7233
Note： 2019-A-DI means the disease index (DI) in 2019 at Wuchang Experimental Station, 2021-A-DI means the disease index (DI) in 2021 at Wuchang Experimental Station, 2021-B-DI means the disease index in 2021 at Yangluo Experimental Station.

## Sheet: Sheet2
Accession	Name	Subspecies						Origin	2019-A-DI	2021-A-DI	2021-B-DI	Mean		The Southern China						The Northern China
20CE036	Waliyart	subsp. hypogaea	2019-A-DI	2021-A-DI	2021-B-DI	Mean		Anhui	74.16	71.79	83.31	76.42		Fujian	34.4	43.32	49.32	42.3467		Hebei	54.38	49.98	53.52	52.6267		USA	45.75	80.98	57.88	61.5367
20CE006	Sihongda	subsp. hypogaea	73.75	70.24	86.67	76.8867		Anhui	54.12	39.06	70.24	54.4733		Fujian	27.03	36.21	42.09	35.11		Hebei	48.41	50.75	65.74	54.9667		USA	46.79	69.25	67.42	61.1533
20CE022	Woyangzh	subsp. fastigiata	61.89	51.07	59.31	57.4233		Guizhou	47.82	52.1	61.57	53.83		Fujian	41.19	40.38	45.38	42.3167		Hebei	40.43	43.91	65.6	49.98		USA	68.44	87.17	68	74.5367
20CE068	Zhongxch	subsp. hypogaea	37.66	40.07	57.44	45.0567		Guizhou	62.18	41.41	67.65	57.08		Fujian	39.35	36.79	41.63	39.2567		Hebei	51.81	50.05	73.13	58.33		African	28.69	44	44.95	39.2133
20CE072	Goulezho	subsp. hypogaea	54.86	53.87	53.33	54.02		Guizhou	31.3	54.76	84.29	56.7833		Fujian	36.81	34.03	43.97	38.27		Hebei	46.55	66.07	60.32	57.6467		ICRISAT	61.89	51.07	59.31	57.4233
20CE101	Quanh006	subsp. fastigiata	71.03	46.97	46.14	54.7133		Guizhou	51.21	41.03	48.56	46.9333		Fujian	33.24	49.11	55.89	46.08		Hebei	52.98	63.38	73.33	63.23		ICRISAT	37.66	40.07	57.44	45.0567
20CE103	Minhua08	subsp. fastigiata	74.16	71.79	83.31	76.42		Guizhou	75.89	50	48.15	58.0133		Fujian	52.5	48.58	67.24	56.1067		Henan	49.77	69.75	52.1	57.2067		ICRISAT	46.65	92.96	72.59	70.7333
20CE104	Quanh007	subsp. fastigiata	46.65	92.96	72.59	70.7333		Guizhou	56.69	52.75	66.84	58.76		Fujian	45.01	37.78	37.84	40.21		Henan	60.26	59.09	55.19	58.18		ICRISAT	42.05	58.03	35.2	45.0933
20CE116	Fuhua06f	subsp. fastigiata	49.17	60.64	69.86	59.89		Hubei	54.86	53.87	53.33	54.02		Fujian	33.89	40.66	63.59	46.0467		Henan	56.25	49.34	51.96	52.5167		ICRISAT	38.27	74.46	56.71	56.48
20CE119	Puhua03f	subsp. fastigiata	43.56	45.77	58.42	49.25		Hubei	43.56	45.77	58.42	49.25		Fujian	44.43	60.68	43.21	49.44		Henan	38.1	48.69	69.29	52.0267		ICRISAT	62.93	85.53	82.64	77.0333
20CE131	Quanh009	subsp. fastigiata	54.4	63.19	79.65	65.7467		Hubei	49.47	84.38	82	71.95		Fujian	52.08	73.12	52.48	59.2267		Henan	37.78	46.17	69.37	51.1067		ICRISAT	62.79	47.97	71.97	60.91
20CE152	Quanh551	subsp. fastigiata	54.38	49.98	53.52	52.6267		Hubei	45.8	51.8	73.89	57.1633		Guangdong	47.53	42.04	65.2	51.59		Henan	45.92	46.91	38.89	43.9067		ICRISAT	32.79	33.77	58.4	41.6533
20CE179	Jinh089f	subsp. fastigiata	43.06	61.81	61.19	55.3533		Hubei	44.06	51.56	43.14	46.2533		Guangdong	33.55	39.64	76.22	49.8033		Henan	43.33	59.87	61.85	55.0167		ICRISAT	36.3	44.3	40.71	40.4367
20CE182	Lonxiwan	subsp. hypogaea	42.05	58.03	35.2	45.0933		Hubei	44.55	49.47	75.47	56.4967		Guangdong	59.03	36.28	40.03	45.1133		Henan	55.49	42.47	69.81	55.9233		ICRISAT	52.21	57.08	81.01	63.4333
20CE025	Baish203	subsp. fastigiata	38.27	74.46	56.71	56.48		Hubei	43.22	74.78	83.7	67.2333		Guangdong	31.44	50.25	72.96	51.55		Henan	61.86	43.25	51.3	52.1367		ICRISAT	43.32	47.99	51.3	47.5367
20CE035	Zaohuash	subsp. fastigiata	49.77	69.75	52.1	57.2067		Hubei	53.21	54.51	50.42	52.7133		Guangdong	57.15	38.87	60.18	52.0667		Henan	38.26	31	50.78	40.0133		ICRISAT	54.76	39.78	70.41	54.9833
20CE061	Yueyo200	subsp. fastigiata	54.17	64.81	82.41	67.13		Hubei	67.14	49.93	76.94	64.67		Guangdong	41.25	54.9	39.9	45.35		Henan	38.33	53.13	44.81	45.4233		ICRISAT	48.46	69.07	71.57	63.0333
20CE065	Tshpearl	subsp. fastigiata	62.93	85.53	82.64	77.0333		Hubei	39.31	40.14	45.76	41.7367		Guangdong	45.77	42.96	59.51	49.4133		Liaoning	33.33	45.34	55.45	44.7067		ICRISAT	36.08	56.41	62.95	51.8133
20CE069	Taishslr	subsp. fastigiata	63.89	59.03	61.71	61.5433		Hubei	27.31	34.02	46.14	35.8233		Guangdong	48.33	47.78	69.44	55.1833		Liaoning	45.49	53.01	54.86	51.12		ICRISAT	58.19	51.94	46.75	52.2933
20CE092	Zhany082	subsp. fastigiata	62.79	47.97	71.97	60.91		Hubei	47.69	44.15	74.67	55.5033		Guangdong	53.84	49.64	50.88	51.4533		Shandong	54.17	64.81	82.41	67.13		ICRISAT	38.84	66.48	69.11	58.1433
20CE093	Zhany075	subsp. fastigiata	40.06	33.02	49.65	40.91		Hubei	30.3	40.74	55.78	42.2733		Guangdong	36.93	39.26	49.52	41.9033		Shandong	63.89	59.03	61.71	61.5433		ICRISAT	45.39	64.63	68.27	59.43
20CE096	Yueyou95	subsp. fastigiata	54.12	39.06	70.24	54.4733		Hubei	45.56	39.97	47.8	44.4433		Guangdong	53.69	50.08	62.41	55.3933		Shandong	40.06	33.02	49.65	40.91		ICRISAT	60.13	45.33	62.9	56.12
20CE145	Yueyou79	subsp. fastigiata	61.36	62.5	71.15	65.0033		Hubei	59.03	97.34	94.29	83.5533		Guangdong	43.81	58.17	57.44	53.14		Shandong	51.67	56.25	60.75	56.2233		ICRISAT	41.94	63.75	55.53	53.74
20CE146	Yueyo223	subsp. fastigiata	48.41	50.75	65.74	54.9667		Hubei	39.35	35.63	51.69	42.2233		Guangdong	54.7	34.34	42.71	43.9167		Shandong	34.13	46.67	76.81	52.5367		ICRISAT	56.94	73.76	34.26	54.9867
20CE147	Shany523	subsp. fastigiata	47.53	42.04	65.2	51.59		Hubei	32.18	44.43	78.59	51.7333		Guangdong	58.77	61.36	56.81	58.98		Shandong	NE	45.14	60.82	52.98		ICRISAT	75.56	75.09	73.42	74.69
20CE157	X0baisha	subsp. fastigiata	83.75	43.08	58.42	61.75		Hubei	66.24	66.37	66.45	66.3533		Guangdong	32.92	44.17	43.02	40.0367		Shandong	36.67	50.57	52.26	46.5		ICRISAT	81.03	70.83	61.82	71.2267
20CE166	Shany027	subsp. fastigiata	47.82	52.1	61.57	53.83		Hubei	46.15	73.66	78.85	66.22		Guangdong	56.25	52.92	54.63	54.6		Shandong	41.92	53.1	59.82	51.6133		ICRISAT	75.69	67.23	72.7	71.8733
20CE173	Yueyou20	subsp. fastigiata	33.33	45.34	55.45	44.7067		Hubei	34.14	64.99	52.89	50.6733		Guangdong	37.78	35.84	55.29	42.97		Shandong	38.43	44.3	70.67	51.1333		ICRISAT	56.55	87.71	68	70.7533
20CE175	Bsha1016	subsp. fastigiata	45.75	80.98	57.88	61.5367		Hubei	32.12	48.41	54.87	45.1333		Guangdong	45.6	37.09	48.11	43.6		Shandong	41.01	41.27	58.26	46.8467		ICRISAT	61.44	75.8	68.79	68.6767
20CE199	Yuey1701	subsp. fastigiata	32.79	33.77	58.4	41.6533		Hubei	35.23	63.38	36.24	44.95		Guangdong	59.02	40.96	57.79	52.59		Shandong	36.99	43.47	65.8	48.7533		ICRISAT	64.55	63.08	72.49	66.7067
20CE200	Yuey1706	subsp. fastigiata	67.99	80.56	76.19	74.9133		Hubei	83.24	94.64	81.5	86.46		Guangdong	29.36	45.26	47.65	40.7567		Shandong	38.71	41.45	68.77	49.6433		ICRISAT	66.06	47.03	54.94	56.01
20CE201	Yuey1707	subsp. fastigiata	80.3	83.33	90.35	84.66		Hubei	49.25	36.52	38.94	41.57		Guangdong	39.72	53.08	42.81	45.2033		Shandong	37.21	43.87	82.64	54.5733		ICRISAT	57.59	57.87	76.78	64.08
20CE202	Yuey1713	subsp. fastigiata	49.47	84.38	82	71.95		Hubei	56.25	66.82	65	62.69		Guangdong	40.83	41.46	40.44	40.91		Shandong	45.09	40.85	41.87	42.6033		ICRISAT	40.31	54.25	61.78	52.1133
20CE203	Yueyou45	subsp. fastigiata	45.8	51.8	73.89	57.1633		Hubei	82.8	85.02	84.22	84.0133		Guangxi	54.4	63.19	79.65	65.7467		Shandong	51.26	50.66	70.42	57.4467		ICRISAT	44.13	67.81	69.69	60.5433
20CE204	Yueh0222	subsp. fastigiata	33.55	39.64	76.22	49.8033		Hubei	57.34	51.92	45	51.42		Guangxi	41.6	30.2	55.65	42.4833		Shandong	38.54	47.06	59.79	48.4633		ICRISAT	46.45	40.24	45.89	44.1933
20CE205	Hanghua2	subsp. fastigiata	28.69	44	44.95	39.2133		Hubei	75.94	67.29	70.18	71.1367		Guangxi	NE	44.12	60.6	52.36		Shandong	55.59	51.82	73.87	60.4267		ICRISAT	56.47	53.08	63.17	57.5733
20CE011	Beiliujw	subsp. fastigiata	44.06	51.56	43.14	46.2533		Hubei	71.19	68.94	50	63.3767		Guangxi	45.56	56.01	71.12	57.5633		Shandong	47.53	50.08	66.66	54.7567		ICRISAT	73.75	70.24	86.67	76.8867
20CE073	Qingmiao	subsp. hypogaea	36.3	44.3	40.71	40.4367		Hubei	47.09	62.32	45.76	51.7233		Guangxi	68.19	35.93	51.07	51.73		Shandong	27.5	63.04	56.1	48.88		Luwangda	53.53	69.09	36.21	52.9433
20CE076	Wuchglao	subsp. hypogaea	60.26	59.09	55.19	58.18		Hunan	43.07	54.76	69.29	55.7067		Guangxi	50.48	31.06	55.31	45.6167		Shandong	39.24	43.16	61.09	47.83
20CE080	Nannsjdo	subsp. hypogaea	52.44	39.11	50.42	47.3233		Hunan	43.72	46.96	60.23	50.3033		Guangxi	29.86	44.71	63.28	45.95		Shandong	42.5	45.46	55.15	47.7033		mean	52.6413	61.7139	62.0955	58.8169
20CE081	Lingumak	subsp. hypogaea	51.67	56.25	60.75	56.2233		Hunan	57.32	45.99	62.44	55.25		Guangxi	41.99	34.26	36.23	37.4933		Shandong	34.93	63.71	75.9	58.18		SD	13.0603	15.0999	13.0732	10.3968
20CE082	Bobaidhs	subsp. hypogaea	44.55	49.47	75.47	56.4967		Hunan	52.03	28.71	66.47	49.07		Guangxi	41.25	59.66	71.37	57.4267		Shandong	48.05	35.62	47.97	43.88
20CE083	Mashguli	subsp. hypogaea	52.21	57.08	81.01	63.4333		Hunan	30.58	55.86	45.53	43.99		Guangxi	36.46	33.47	52.93	40.9533		Shandong	59.26	39.56	62.47	53.7633
20CE085	Bobaisyd	subsp. hypogaea	43.32	47.99	51.3	47.5367		Hunan	43.57	65.74	37.94	49.0833		Guangxi	41.62	29.76	40.99	37.4567		Shandong	50.26	35.69	56.52	47.49
20CE095	Heyou011	subsp. fastigiata	34.13	46.67	76.81	52.5367		Jiangsu	80.3	83.33	90.35	84.66		Guangxi	41.43	55.52	56.66	51.2033		Shandong	49.25	38.73	51.17	46.3833
20CE102	Guihua19	subsp. fastigiata	54.76	39.78	70.41	54.9833		Jiangxi	71.03	46.97	46.14	54.7133		Guangxi	41.18	55.19	65.38	53.9167		Shandong	39.76	43.73	47.22	43.57
20CE142	Guih0836	subsp. fastigiata	48.46	69.07	71.57	63.0333		Jiangxi	54.32	43.33	79.74	59.13		Guangxi	68.18	50.89	47.88	55.65		Shandong	55.77	39.28	59.65	51.5667
20CE154	Heyou012	subsp. fastigiata	56.25	49.34	51.96	52.5167		Jiangxi	52.37	47.16	68.68	56.07		Hainan	61.36	62.5	71.15	65.0033		Shandong	47.16	49.26	50.1	48.84
20CE177	Liuzhou9	subsp. fastigiata	38.1	48.69	69.29	52.0267		Jiangxi	46.02	61.1	79.18	62.1								Shandong	39.31	44.65	68.93	50.9633
20CE183	Fanguido	subsp. hypogaea	NE	45.14	60.82	52.98		Sichuan	52.44	39.11	50.42	47.3233		mean	44.9098	45.4892	54.4763	48.3435		Shandong	33.02	53.79	71.74	52.85
20CE027	Qianxixi	subsp. fastigiata	36.67	50.57	52.26	46.5		Sichuan	46.76	56.32	82.42	61.8333		SD	10.1733	10.1501	11.2322	7.37362		Shandong	39.72	55.05	71.94	55.57
20CE094	Qianhua4	subsp. fastigiata	41.92	53.1	59.82	51.6133		Sichuan	34.91	41.67	55.45	44.01								Shandong	48.84	67.03	50	55.29
20CE123	Gzhpearl	subsp. fastigiata	40.43	43.91	65.6	49.98		Unknown	67.99	80.56	76.19	74.9133								Shandong	54.32	72.14	48.44	58.3
20CE161	Guizhred	subsp. fastigiata	37.78	46.17	69.37	51.1067		Yunnan	43.06	61.81	61.19	55.3533								Shandong	73.92	64.27	38.68	58.9567
20CE164	Guizhben	subsp. fastigiata	38.43	44.3	70.67	51.1333		Yunnan	83.75	43.08	58.42	61.75								Shanxi	35.29	52.28	52.61	46.7267
20CE168	Guizhhon	subsp. fastigiata	43.22	74.78	83.7	67.2333		Yunnan	34.43	43.48	53.45	43.7867								Shanxi	54.44	51.74	53.91	53.3633
20CE023	Qongshdn	subsp. fastigiata	53.21	54.51	50.42	52.7133		Zhejiang	49.17	60.64	69.86	59.89								Shanxi	34.03	61.54	62.51	52.6933
20CE012	Funinduo	subsp. fastigiata	45.92	46.91	38.89	43.9067		Zhejiang	43.24	48.5	62.2	51.3133
20CE024	Lixfushu	subsp. fastigiata	59.03	36.28	40.03	45.1133		Zhejiang	49	45.97	66.58	53.85								mean	45.6816	50.0932	60.0418	51.9815
20CE055	Jihua04h	subsp. hypogaea	67.14	49.93	76.94	64.67														SD	9.2854	9.47483	10.4163	5.65325
20CE126	Jiyou04j	subsp. hypogaea	39.31	40.14	45.76	41.7367		Mean	51.4581	55.0292	63.3002	56.5958
20CE163	Tang8252	subsp. hypogaea	27.31	34.02	46.14	35.8233		SD	14.5204	15.2742	14.7173	11.5656
20CE167	Tanghua9	subsp. hypogaea	31.44	50.25	72.96	51.55
20CE016	Zy083013	subsp. fastigiata	36.08	56.41	62.95	51.8133
20CE040	Puhua028	subsp. hypogaea	47.69	44.15	74.67	55.5033
20CE050	Yuh09327	subsp. hypogaea	34.4	43.32	49.32	42.3467
20CE051	Kainon36	subsp. hypogaea	57.15	38.87	60.18	52.0667
20CE056	Yuan9847	subsp. fastigiata	30.3	40.74	55.78	42.2733
20CE060	Yuan9102	subsp. fastigiata	45.56	39.97	47.8	44.4433
20CE112	Kainon37	subsp. hypogaea	27.03	36.21	42.09	35.11
20CE114	Yuhua007	subsp. hypogaea	41.6	30.2	55.65	42.4833
20CE137	Zhuhua02	subsp. fastigiata	54.32	43.33	79.74	59.13
20CE139	Yuh09719	subsp. hypogaea	52.37	47.16	68.68	56.07
20CE150	Dihao002	subsp. fastigiata	NE	44.12	60.6	52.36
20CE004	93510026	subsp. fastigiata	43.24	48.5	62.2	51.3133
20CE010	Zhshhonp	subsp. fastigiata	43.07	54.76	69.29	55.7067
20CE033	Z8818017	subsp. fastigiata	45.56	56.01	71.12	57.5633
20CE034	95510025	subsp. fastigiata	68.19	35.93	51.07	51.73
20CE037	Zhongh16	subsp. hypogaea	50.48	31.06	55.31	45.6167
20CE043	Zhongh08	subsp. hypogaea	29.86	44.71	63.28	45.95
20CE058	Zhongh06	subsp. fastigiata	49	45.97	66.58	53.85
20CE059	Zy0zao18	subsp. hypogaea	41.99	34.26	36.23	37.4933
20CE062	Xkangqin	subsp. fastigiata	58.19	51.94	46.75	52.2933
20CE063	Zhongh02	subsp. fastigiata	38.84	66.48	69.11	58.1433
20CE064	Zhong212	subsp. fastigiata	45.39	64.63	68.27	59.43
20CE067	Ehua0005	subsp. fastigiata	60.13	45.33	62.9	56.12
20CE070	Zy091074	subsp. fastigiata	41.01	41.27	58.26	46.8467
20CE071	89015048	subsp. fastigiata	41.25	54.9	39.9	45.35
20CE133	Heihua01	subsp. hypogaea	45.77	42.96	59.51	49.4133
20CE143	Zhongh14	subsp. fastigiata	62.18	41.41	67.65	57.08
20CE144	Zhongh05	subsp. hypogaea	41.25	59.66	71.37	57.4267
20CE153	Xgheihsh	subsp. fastigiata	48.33	47.78	69.44	55.1833
20CE158	Daheihsh	subsp. hypogaea	36.99	43.47	65.8	48.7533
20CE159	Tuanfxhl	subsp. fastigiata	38.71	41.45	68.77	49.6433
20CE162	Zhongh04	subsp. fastigiata	37.21	43.87	82.64	54.5733
20CE170	14511855	subsp. hypogaea	43.72	46.96	60.23	50.3033
20CE171	Zhongh9	subsp. hypogaea	41.19	40.38	45.38	42.3167
20CE172	W1h132sw	subsp. hypogaea	36.46	33.47	52.93	40.9533
20CE176	Z0850806	subsp. hypogaea	39.35	36.79	41.63	39.2567
20CE184	Gang4048	subsp. hypogaea	36.81	34.03	43.97	38.27
20CE229	Zhongh15	subsp. hypogaea	45.09	40.85	41.87	42.6033
20CE249	Zhongh21	subsp. hypogaea	51.26	50.66	70.42	57.4467
20CE296	Zhong413	subsp. hypogaea	38.54	47.06	59.79	48.4633
20CE298	Zhong215	subsp. hypogaea	46.76	56.32	82.42	61.8333
20CE079	Qidongda	subsp. hypogaea	55.59	51.82	73.87	60.4267
20CE100	Xh2008hn	subsp. hypogaea	47.53	50.08	66.66	54.7567
20CE118	Xiangh02	subsp. fastigiata	35.29	52.28	52.61	46.7267
20CE141	Mayangxz	subsp. fastigiata	43.33	59.87	61.85	55.0167
20CE155	Baohua02	subsp. fastigiata	45.49	53.01	54.86	51.12
20CE180	Xiangh55	subsp. fastigiata	55.49	42.47	69.81	55.9233
20CE002	Icgs0051	subsp. hypogaea	27.5	63.04	56.1	48.88
20CE003	Mentecos	subsp. fastigiata	33.24	49.11	55.89	46.08
20CE007	Icg86743	subsp. hypogaea	54.44	51.74	53.91	53.3633
20CE014	Icg02976	subsp. fastigiata	57.32	45.99	62.44	55.25
20CE015	Zy00680b	subsp. hypogaea	52.5	48.58	67.24	56.1067
20CE018	Icg06330	subsp. fastigiata	46.02	61.1	79.18	62.1
20CE020	Icgv86745	subsp. fastigiata	39.24	43.16	61.09	47.83
20CE030	Icg06326	subsp. fastigiata	34.03	61.54	62.51	52.6933
20CE038	Icg94379	subsp. fastigiata	31.3	54.76	84.29	56.7833
20CE044	Icg02224	subsp. fastigiata	42.5	45.46	55.15	47.7033
20CE045	Robut331	subsp. fastigiata	34.93	63.71	75.9	58.18
20CE047	Icg00070	subsp. fastigiata	51.81	50.05	73.13	58.33
20CE048	Zy000j11	subsp. fastigiata	48.05	35.62	47.97	43.88
20CE066	Zy0chico	subsp. fastigiata	59.26	39.56	62.47	53.7633
20CE086	Icg07243	subsp. hypogaea	50.26	35.69	56.52	47.49
20CE088	Icg00118	subsp. hypogaea	49.25	38.73	51.17	46.3833
20CE089	Icg14106	subsp. fastigiata	45.01	37.78	37.84	40.21
20CE090	Icg09842	subsp. fastigiata	39.76	43.73	47.22	43.57
20CE165	Naichu09	subsp. hypogaea	59.03	97.34	94.29	83.5533
20CE186	Icg07373	subsp. fastigiata	55.77	39.28	59.65	51.5667
20CE187	Icg07969	subsp. fastigiata	47.16	49.26	50.1	48.84
20CE188	Icg05827	subsp. fastigiata	34.43	43.48	53.45	43.7867
20CE189	Icg10890	subsp. fastigiata	61.86	43.25	51.3	52.1367
20CE190	Icg12682	subsp. fastigiata	39.31	44.65	68.93	50.9633
20CE191	Icg05286	subsp. hypogaea	38.26	31	50.78	40.0133
20CE192	Icg00297	subsp. hypogaea	33.02	53.79	71.74	52.85
20CE193	Naichu01	subsp. hypogaea	52.03	28.71	66.47	49.07
20CE194	Naichu03	subsp. hypogaea	41.62	29.76	40.99	37.4567
20CE195	Naichu04	subsp. hypogaea	39.35	35.63	51.69	42.2233
20CE196	Naichu06	subsp. fastigiata	32.18	44.43	78.59	51.7333
20CE197	Naichu08	subsp. hypogaea	53.84	49.64	50.88	51.4533
20CE198	Naichu10	subsp. hypogaea	36.93	39.26	49.52	41.9033
20CE001	Nanyin05	subsp. fastigiata	53.69	50.08	62.41	55.3933
20CE032	Z6804tu6	subsp. hypogaea	34.91	41.67	55.45	44.01
20CE005	Ganh2887	subsp. fastigiata	38.33	53.13	44.81	45.4233
20CE074	Dayebtzi	subsp. hypogaea	39.72	55.05	71.94	55.57
20CE075	Luoaowan	subsp. hypogaea	33.89	40.66	63.59	46.0467
20CE120	Changh01	subsp. fastigiata	66.24	66.37	66.45	66.3533
20CE028	Anshxiao	subsp. fastigiata	41.43	55.52	56.66	51.2033
20CE113	Jinh014l	subsp. fastigiata	30.58	55.86	45.53	43.99
20CE174	Duolih01	subsp. fastigiata	48.84	67.03	50	55.29
20CE017	Luza0004	subsp. hypogaea	43.81	58.17	57.44	53.14
20CE019	Weihaidn	subsp. hypogaea	46.15	73.66	78.85	66.22
20CE021	Laixixbl	subsp. fastigiata	34.14	64.99	52.89	50.6733
20CE042	Huayu023	subsp. hypogaea	54.32	72.14	48.44	58.3
20CE046	Kangq044	subsp. hypogaea	51.21	41.03	48.56	46.9333
20CE052	Shdhua20	subsp. hypogaea	32.12	48.41	54.87	45.1333
20CE053	Qinghua6	subsp. fastigiata	46.55	66.07	60.32	57.6467
20CE054	Weihua06	subsp. hypogaea	75.89	50	48.15	58.0133
20CE057	Luhua019	subsp. hypogaea	41.94	63.75	55.53	53.74
20CE091	Xiaoribn	subsp. hypogaea	54.7	34.34	42.71	43.9167
20CE097	Huayu020	subsp. hypogaea	52.98	63.38	73.33	63.23
20CE098	Huayu025	subsp. hypogaea	56.69	52.75	66.84	58.76
20CE099	Huayu018	subsp. hypogaea	46.79	69.25	67.42	61.1533
20CE105	Taihua02	subsp. fastigiata	35.23	63.38	36.24	44.95
20CE106	Shanh007	subsp. hypogaea	83.24	94.64	81.5	86.46
20CE107	Huayu019	subsp. hypogaea	49.25	36.52	38.94	41.57
20CE109	Luhua011	subsp. hypogaea	58.77	61.36	56.81	58.98
20CE110	Fenghua1	subsp. hypogaea	53.53	69.09	36.21	52.9433
20CE115	Luhua012	subsp. fastigiata	32.92	44.17	43.02	40.0367
20CE121	Qinghua7	subsp. hypogaea	56.25	66.82	65	62.69
20CE124	Shdhua28	subsp. fastigiata	41.18	55.19	65.38	53.9167
20CE125	Weihua08	subsp. hypogaea	44.43	60.68	43.21	49.44
20CE127	Kangq008	subsp. hypogaea	43.57	65.74	37.94	49.0833
20CE128	Taihua04	subsp. hypogaea	52.08	73.12	52.48	59.2267
20CE129	Kangq036	subsp. hypogaea	68.18	50.89	47.88	55.65
20CE130	Luhua014	subsp. hypogaea	82.8	85.02	84.22	84.0133
20CE132	Huayu022	subsp. hypogaea	68.44	87.17	68	74.5367
20CE134	Taihua08	subsp. hypogaea	56.94	73.76	34.26	54.9867
20CE135	Shanh011	subsp. hypogaea	75.56	75.09	73.42	74.69
20CE138	Huayu17	subsp. hypogaea	81.03	70.83	61.82	71.2267
20CE140	Shandonz	subsp. hypogaea	75.69	67.23	72.7	71.8733
20CE151	Huaxuan5	subsp. fastigiata	56.55	87.71	68	70.7533
20CE156	Hongdou0	subsp. fastigiata	61.44	75.8	68.79	68.6767
20CE160	Rihua001	subsp. hypogaea	64.55	63.08	72.49	66.7067
20CE218	Huayu033	subsp. hypogaea	66.06	47.03	54.94	56.01
20CE111	Jinhua03	subsp. hypogaea	57.59	57.87	76.78	64.08
20CE117	Shanxino	subsp. hypogaea	40.31	54.25	61.78	52.1133
20CE122	Jinhua02	subsp. hypogaea	44.13	67.81	69.69	60.5433
20CE041	Tianfu22	subsp. hypogaea	46.45	40.24	45.89	44.1933
20CE108	Tianfu18	subsp. hypogaea	56.47	53.08	63.17	57.5733
20CE149	Tianfu03	subsp. hypogaea	56.25	52.92	54.63	54.6
20CE031	Yinyou05	subsp. fastigiata	37.78	35.84	55.29	42.97
20CE029	Pronto03	subsp. fastigiata	45.6	37.09	48.11	43.6
20CE169	Zy00s20a	subsp. fastigiata	59.02	40.96	57.79	52.59
20CE185	Zy316018	subsp. fastigiata	29.36	45.26	47.65	40.7567
20CE013	Mojxlhon	subsp. fastigiata	39.72	53.08	42.81	45.2033
20CE026	Yunxian0	subsp. fastigiata	40.83	41.46	40.44	40.91
20CE136	Yunhsh03	subsp. fastigiata	73.92	64.27	38.68	58.9567
20CE009	Xiangshd	subsp. fastigiata	57.34	51.92	45	51.42
20CE077	Shitangd	subsp. hypogaea	75.94	67.29	70.18	71.1367
20CE084	Shxxhmao	subsp. hypogaea	71.19	68.94	50	63.3767
			47.09	62.32	45.76	51.7233
