# Supplementary material for: Dissection of the Genetic Basis of Resistance to Stem Rot in Cultivated Peanuts (Arachis hypogaea L.) through Genome-Wide Association Study
Source: Genes (Basel). 2023 Jul 14;14(7):1447. doi: 10.3390/genes14071447 (PMC10378806; doi:10.3390/genes14071447)
Supplement: Supplementary file 1 [file genes-14-01447-s001.zip › Table S2 Pearson correlation analysis of disease index of stem rot for the 202 accessions in three environments..xlsx]

## Sheet: Sheet1
Table S2 Pearson correlation analysis of disease index of stem rot for 202 peanut accessions tested from year 2019 and 2021
Enviroment	2019-A	2021-A	2021-B
2019-A		0.39*	0.239766
2021-A	0.39*
2021-B	0.239766	0.41*
Note: 2019-A means data collected in 2019 at Wuchang Experimental Station, 2021-A means data collected in 2021 at Wuchang Experimental Station, 2021-B means data collected in 2021 at Yangluo Experimental Station. * means P <0.05
