# Supplementary material for: Dissection of the Genetic Basis of Resistance to Stem Rot in Cultivated Peanuts (Arachis hypogaea L.) through Genome-Wide Association Study
Source: Genes (Basel). 2023 Jul 14;14(7):1447. doi: 10.3390/genes14071447 (PMC10378806; doi:10.3390/genes14071447)
Supplement: Supplementary file 1 [file genes-14-01447-s001.zip › Table S3 ANOVA analysis of disease index in three envrioments.xlsx]

## Sheet: Sheet1
Table S3 ANOVA analysis of disease index in three envrioments
Phenotyping	Category	DF	SS	MS	F value	P value	Significance
Disease index	Genotype	201	172384	857.631	4.7226	4.75e-65	**
	Environment	2	41370	20685	113.904	4.81e-46	**
	Genotype×Environment	400	132325	330.812	1.82164	6.72e-15	**
	Error	1208	219374	181.601
** means P < 0.01
