# Supplementary material for: Dissection of the Genetic Basis of Resistance to Stem Rot in Cultivated Peanuts (Arachis hypogaea L.) through Genome-Wide Association Study
Source: Genes (Basel). 2023 Jul 14;14(7):1447. doi: 10.3390/genes14071447 (PMC10378806; doi:10.3390/genes14071447)
Supplement: Supplementary file 1 [file genes-14-01447-s001.zip › Table S4 The resistant and susceptible accessions identified in this study.xlsx]

## Sheet: Sheet1
Table S4 The resistant and susceptible accessions identified in this study
Accession	Subspecies	Origination	2019-A	2021-A	2021-B	Mean
Moderately resistant
CE072	subsp. hypogaea	Guangdong	27.03	36.21	42.09	35.11
CE064	subsp. fasitgiata	Hubei	27.31	34.02	46.14	35.8233
CE142	subsp. fasitgiata	Guangxi	41.62	29.76	40.99	37.4567
CE085	subsp. hypogaea	Guangxi	41.99	34.26	36.23	37.4933
CE104	subsp. fasitgiata	Fujian	36.81	34.03	43.97	38.27
CE036	subsp. hypogaea	African	28.69	44	44.95	39.2133
CE103	subsp. fasitgiata	Fujian	39.35	36.79	41.63	39.2567
Highly susceptible
CE133	subsp. hypogaea	Hubei	59.03	97.34	94.29	83.5533
CE184	subsp. hypogaea	Hubei	82.8	85.02	84.22	84.0133
CE032	subsp. hypogaea	Jiangsu	80.3	83.33	90.35	84.66
CE171	subsp. hypogaea	Hubei	83.24	94.64	81.5	86.46
Note: 2019-A means data collected in 2019 at Wuchang Experimental Station, 2021-A means data collected in 2021 at Wuchang Experimental Station, 2021-B means data collected in 2021 at Yangluo Experimental Station.
