# Supplementary material for: Dissection of the Genetic Basis of Resistance to Stem Rot in Cultivated Peanuts (Arachis hypogaea L.) through Genome-Wide Association Study
Source: Genes (Basel). 2023 Jul 14;14(7):1447. doi: 10.3390/genes14071447 (PMC10378806; doi:10.3390/genes14071447)
Supplement: Supplementary file 1 [file genes-14-01447-s001.zip › Table S5 Summary of significant SNPs contribute to phenotype variation.xlsx]

## Sheet: Sheet1
Table S5 Summary of significant SNPs contribute to stem rot resistance in peanut
Environment	FarnCPU			GLM			MLM
	Number of significant SNP	-log10(P)	PVE	Number of significant SNP	-log10(P)	PVE	Number of significant SNP	-log10(P)	PVE
2019-A	4	6.56-7.72	12.33-13.17	4	6.62-7.60	12.46-15.06	1	6.7	13.24
2021-A	116	6.49-8.22	12.29-15.51	100	6.49-8.14	12.25-15.37	1	6.83	12.86
2021-B	1	6.51	12.23	0	0		0	0	0
Total	121	6.49-8.22	12.23-15.51	104	6.49-8.14	12.25-15.37	2	6.7-6.83	12.86-13.24
Note: 2019-A means data collected in 2019 at Wuchang Experimental Station, 2021-A means data collected in 2021 at Wuchang Experimental Station, 2021-B means data collected in 2021 at Yangluo Experimental Station.
