# Supplementary material for: Dissection of the Genetic Basis of Resistance to Stem Rot in Cultivated Peanuts (Arachis hypogaea L.) through Genome-Wide Association Study
Source: Genes (Basel). 2023 Jul 14;14(7):1447. doi: 10.3390/genes14071447 (PMC10378806; doi:10.3390/genes14071447)
Supplement: Supplementary file 1 [file genes-14-01447-s001.zip › Table S6 Putative candidate genes associated with stem rot resistance in peanut..xlsx]

## Sheet: Sheet1
Table S6 Putative candidate genes associated with stem rot resistance in penaut
Environment	#chr	snp_flanking_start	snp_flanking_end	snp_pos	-log10（P）	gene_chr	snp_pos	gene_start	gene_end	gene_ID	Function
2021-A	4	120010031	120210031	120110031	7.33063	4	120110031	120048892	120052410	ID=arahy.Tifrunner.gnm1.ann1.H5JCD8	receptor-like protein kinase
2021-A	4	121057345	121257345	121157345	7.33421	4	121157345	121067892	121071166	ID=arahy.Tifrunner.gnm1.ann1.CK3SAN	LRR receptor-like kinase
2021-A	4	121057345	121257345	121157345	7.33421	4	121157345	121240650	121245304	ID=arahy.Tifrunner.gnm1.ann1.R6U5MI	Protein kinase superfamily protein
2021-A	10	16940050	17140050	17040050	6.75895	10	17040050	17038178	17039685	ID=arahy.Tifrunner.gnm1.ann1.ML8N8H	serine/threonine-protein phosphatase
2021-A	12	88790880	88990880	88890880	6.80593	12	88890880	88867633	88873956	ID=arahy.Tifrunner.gnm1.ann1.I9BDFC	zinc finger matrin type
2021-A	12	88790880	88990880	88890880	6.80593	12	88890880	88963125	88964180	ID=arahy.Tifrunner.gnm1.ann1.HJ0R1G	NAC domain containing protein
2021-A	12	88790880	88990880	88890880	6.80593	12	88890880	88948589	88954216	ID=arahy.Tifrunner.gnm1.ann1.7J08Q6	receptor kinase
2021-A	14	137291933	137491933	137391933	6.93843	14	137391933	137340109	137341661	ID=arahy.Tifrunner.gnm1.ann1.WVAI17	myb transcription factor
2021-A	14	137307408	137507408	137407408	6.72809	14	137407408	137340109	137341661	ID=arahy.Tifrunner.gnm1.ann1.WVAI17	myb transcription factor
2021-A	15	15851630	16051630	15951630	6.70838	15	15951630	15865539	15873133	ID=arahy.Tifrunner.gnm1.ann1.3G6XIY	signal peptide peptidase-like
2021-A	15	61091091	61291091	61191091	6.98717	15	61191091	61213106	61216396	ID=arahy.Tifrunner.gnm1.ann1.GPB067	Protein kinase superfamily protein
2021-A	15	61091091	61291091	61191091	6.98717	15	61191091	61233155	61235571	ID=arahy.Tifrunner.gnm1.ann1.21UMBC	transcription factor TGA1-like isoform
2021-A	15	155681790	155881790	155781790	7.71443	15	155781790	155732009	155733210	ID=arahy.Tifrunner.gnm1.ann1.4J6RBL	Peroxidase superfamily protein
2021-A	15	155681790	155881790	155781790	7.71443	15	155781790	155808826	155810967	ID=arahy.Tifrunner.gnm1.ann1.I1Q9WS	NAC domain containing protein
2021-A	15	155681790	155881790	155781790	7.71443	15	155781790	155691919	155698273	ID=arahy.Tifrunner.gnm1.ann1.XFQ1DZ	zinc finger CCCH domain-containing protein
2021-A	15	155681790	155881790	155781790	7.71443	15	155781790	155843328	155845244	ID=arahy.Tifrunner.gnm1.ann1.2P3Z86	NAC domain containing protein
2021-A	18	20323727	20523727	20423727	6.86208	18	20423727	20365842	20370085	ID=arahy.Tifrunner.gnm1.ann1.10NZI4	receptor-like serine/threonine kinase
2021-A	18	20323727	20523727	20423727	6.86208	18	20423727	20490781	20491425	ID=arahy.Tifrunner.gnm1.ann1.49U33C	Calcium-binding EF-hand family protein
2021-A	18	20323727	20523727	20423727	6.86208	18	20423727	20343280	20351939	ID=arahy.Tifrunner.gnm1.ann1.W45HF3	receptor-like serine/threonine kinase
2021-A	18	32312160	32512160	32412160	6.6313	18	32412160	32347317	32350792	ID=arahy.Tifrunner.gnm1.ann1.CE0NJE	WRKY family transcription factor
2021-A	18	32312161	32512161	32412161	6.6313	18	32412161	32347317	32350792	ID=arahy.Tifrunner.gnm1.ann1.CE0NJE	WRKY family transcription factor
2021-A	18	32326809	32526809	32426809	6.6313	18	32426809	32347317	32350792	ID=arahy.Tifrunner.gnm1.ann1.CE0NJE	WRKY family transcription factor
2021-A	18	32518254	32718254	32618254	6.68382	18	32618254	32671499	32672229	ID=arahy.Tifrunner.gnm1.ann1.7DSU2J	receptor kinase
2021-A	18	32568028	32768028	32668028	6.53	18	32671499	32672229	32668028	ID=arahy.Tifrunner.gnm1.ann1.7DSU2J	receptor kinase
2021-A	18	32568886	32768886	32668886	6.73	18	32671499	32672229	32668886	ID=arahy.Tifrunner.gnm1.ann1.7DSU2J	receptor kinase
2021-A	18	32730034	32930034	32830034	6.74659	18	32830034	32863593	32866350	ID=arahy.Tifrunner.gnm1.ann1.LUID63	zinc finger (Ran-binding) family protein
2021-A	18	32750779	32950779	32850779	6.6313	18	32850779	32863593	32866350	ID=arahy.Tifrunner.gnm1.ann1.LUID63	zinc finger (Ran-binding) family protein
2021-A	18	32783804	32983804	32883804	7.35045	18	32883804	32863593	32866350	ID=arahy.Tifrunner.gnm1.ann1.LUID63	zinc finger (Ran-binding) family protein
2021-A	18	32804050	33004050	32904050	6.6313	18	32904050	32863593	32866350	ID=arahy.Tifrunner.gnm1.ann1.LUID63	zinc finger (Ran-binding) family protein
2021-A	18	32931612	33131612	33031612	6.52726	18	33031612	32975411	32984825	ID=arahy.Tifrunner.gnm1.ann1.R7UPJF	ATP-binding/protein serine/threonine kinase
2021-A	18	40643946	40843946	40743946	6.78128	18	40743946	40811018	40813217	ID=arahy.Tifrunner.gnm1.ann1.DYP0WQ	ATP binding/protein serine/threonine kinase
2021-A	18	68643269	68843269	68743269	6.49458	18	68743269	68815413	68818348	ID=arahy.Tifrunner.gnm1.ann1.K9ZHT4	NAC domain protein
2021-A	18	75894007	76094007	75994007	6.56217	18	75994007	75957789	75962820	ID=arahy.Tifrunner.gnm1.ann1.UH56EU	glutathione S-transferase
2021-A	18	106047465	106247465	106147465	6.73538	18	106147465	106236020	106238871	ID=arahy.Tifrunner.gnm1.ann1.VR92F2	terpene synthase
2021-B	4	122546296	122746296	122646296	6.50992	4	122646296	122574739	122577420	ID=arahy.Tifrunner.gnm1.ann1.4QR5UJ	receptor-like protein kinase
2021-B	4	122546296	122746296	122646296	3.0909e-07	4	122646296	122586465	122589164	ID=arahy.Tifrunner.gnm1.ann1.CHRV9J	receptor-like protein kinase
2021-B	4	122546296	122746296	122646296	3.0909e-07	4	122646296	122619747	122624431	ID=arahy.Tifrunner.gnm1.ann1.QMVD72	disease resistance protein
2021-B	4	122546296	122746296	122646296	3.0909e-07	4	122646296	122662276	122665967	ID=arahy.Tifrunner.gnm1.ann1.M50Q99	ATPase
2021-B	4	122546296	122746296	122646296	3.0909e-07	4	122646296	122703188	122705937	ID=arahy.Tifrunner.gnm1.ann1.550C4N	WRKY family transcription factor
2021-B	4	122546296	122746296	122646296	3.0909e-07	4	122646296	122626459	122652061	ID=arahy.Tifrunner.gnm1.ann1.SV974B	receptor like protein
2021-B	4	122546296	122746296	122646296	3.0909e-07	4	122646296	122729931	122735638	ID=arahy.Tifrunner.gnm1.ann1.DT469U	Thioredoxin superfamily protein
