# Supplementary material for: Dissection of the Genetic Basis of Resistance to Stem Rot in Cultivated Peanuts (Arachis hypogaea L.) through Genome-Wide Association Study
Source: Genes (Basel). 2023 Jul 14;14(7):1447. doi: 10.3390/genes14071447 (PMC10378806; doi:10.3390/genes14071447)
Supplement: Supplementary file 1 [file genes-14-01447-s001.zip › Table S7 A summary of genomic region associated with peanut stem rot.xlsx]

## Sheet: Sheet1
Table S7 A summary of genomic region associated with peanut stem rot
Number of QTL or SNP	Number of chromosome	Chromosome	PVE (%)	Reference
33 QTLs	14	A01, A03, A04, A05, A06, A07, A08, A10, B03, B04, B05, B06, B08	4.76-20.01	Luo et al 2020
2 QTLs	2	A01, A05		Cui et al 2020
7 QTLs	5	B03, B04, B06, B08, B10	5.5-8.5	Dodia et al 2019
1 QTL	1	A01	17.15	Bera et al 2016
121 SNPs	11	A03, A04, A07, A10, B02, B03, B04, B05, B08, B09, B10	12.23-15.51	This study
